# Supplementary material for: Evaluation of the InTray and Compact Dry culture systems for the diagnosis of urinary tract infections in patients presenting to primary health clinics in Harare, Zimbabwe
Source: Eur J Clin Microbiol Infect Dis. 2021 Jul 22;40(12):2543–50. doi: 10.1007/s10096-021-04312-4 (PMC8590652; doi:10.1007/s10096-021-04312-4)
Supplement: Supplementary file 3 — Supplementary file3 (XLS 150 KB) [file 10096_2021_4312_MOESM3_ESM.xls]

## Sheet: Sheet1
Number	age_group	sex	HIV status	culture result	organism	cefpodoxime	ESBL	intray taken out	Intray result	Intray organism	Intray growth (enterobacteria)	CD 103	CD 106	CD category 103	CD category 106	CD positive
1	35-39	2	0	10^4 - 10^5	E. coli	0		1	1	ecoli	3	880	1	250	5	1
2	18-24	2	0	no growth		.		1	0		0	0	0	0	0	0
3	65-69	1	0	10^4 - 10^5	E. coli	1	present	2	1	ecoli	3	48	0	5	0	1
4	35-39	2	1	no growth		.		1	0		0	0	0	0	0	0
5	40-44	2	1	no growth		.		2	2		0	0	0	0	0	0
6	45-49	1	0	no growth		.		1	0		0	0	0	0	0	0
7	18-24	2	0	no growth		.		1	0		0	0	0	0	0	0
8	60-64	2	0	10^4 - 10^5	E. coli	1	present	1	2		0	34	0	5	0	1
9	25-29	2	0	no growth		.		1	3		0	0	0	0	0	0
10	18-24	1	0	no growth		.		2	2		0	0	0	0	0	0
11	35-39	2	0	no growth		.		5	0		0	0	0	0	0	0
12	30-34	2	0	contamination		.		1	1	ecoli		999	1	250	5	1
13	18-24	2	0	no growth		.		1	0		0	0	0	0	0	0
14	25-29	2	0	no growth		.		1	0		0	0	0	0	0	0
15	55-59	2	1	no growth		.		1	0		0	0	0	0	0	0
16	50-54	2	1	no growth		.		1	0		0	0	0	0	0	0
17	40-44	1	1	no growth		.		4	0		0	0	0	0	0	0
18	45-49	2	1	no growth		.		5	0		0	0	0	0	0	0
19	55-59	2	1	contamination		.		1	3			0	0	0	0	0
20	25-29	2	0	no growth		.		2	3		0	0	0	0	0	0
21	35-39	2	1	no growth		.		4	3		0	1	0	0	0	0
22	18-24	2	0	no growth		.		1	3		0	0	0	0	0	0
23	70-74	1	1	no growth		.		4	0		0	0	0	0	0	0
24	40-44	1	1	no growth		.		2	0		0	0	0	0	0	0
25	40-44	2	1	no growth		.		6	2		0	0	0	0	0	0
26	18-24	2	1	10^4 - 10^5	Enterococcus spp	.		4	3		0	3	0	0	0	0
27	40-44	2	1	no growth		.		3	2		0	0	0	0	0	0
28	35-39	2	1	>10^5	E. coli	1	present	1	1	ecoli	3	999	4	250	5	1
29	40-44	2	1	>10^5	E. coli	0		2	1	ecoli	3	999	4	250	5	1
30	18-24	2	0	10^4 - 10^5	E. coli	0		4	1	ecoli	3	999	2	250	5	1
31	35-39	1	1	no growth		.		4	0		0	0	0	0	0	0
32	25-29	1	1	no growth		.		1	0		0	0	0	0	0	0
33	18-24	1	9	no growth		.		2	0		0	0	0	0	0	0
34	25-29	1	0	no growth		.		1	2		0	0	0	0	0	0
35	25-29	1	1	>10^5	Coliforms	1	present	1	1	coliforms	3	9999	6	9998	5	1
36	18-24	2	0	no growth		.		1	3		0	0	0	0	0	0
37	65-69	1	0	no growth		.		2	0		0	0	0	0	0	0
38	40-44	1	1	no growth		.		4	0		0	0	0	0	0	0
39	18-24	2	0	no growth		.		3	0		0	0	0	0	0	0
40	35-39	2	1	no growth		.		5	0		0	0	0	0	0	0
41	18-24	2	0	no growth		.		1	2		0	0	0	0	0	0
42	25-29	2	1	contamination		.		1	3			0	0	0	0	0
43	25-29	2	0	no growth		.		1	0		0	0	0	0	0	0
44	25-29	1	9	no growth		.		1	2		0	0	0	0	0	0
45	18-24	1	0	>10^5	E. coli	0		1	1	ecoli	3	9999	73	9998	50	1
46	45-49	1	0	no growth		.		2	0		0	0	0	0	0	0
47	18-24	1	0	no growth		.		1	0		0	0	0	0	0	0
48	18-24	2	0	no growth		.		1	2		0	0	0	0	0	0
49	40-44	1	1	>10^5	E. coli	1	present	2	1	ecoli	3	9999	10	9998	5	1
50	18-24	2	0	no growth		.		5	0		0	0	0	0	0	0
51	55-59	2	1	no growth		.		2	0		0	0	0	0	0	0
52	40-44	1	1	no growth		.		1	0		0	1	0	0	0	0
53	25-29	2	1	no growth		.		5	0		0	0	0	0	0	0
54	50-54	2	1	>10^5	E. coli	0		1	1	ecoli	3	1200	0	250	0	1
55	45-49	2	0	no growth		.		7	0		0	2	0	0	0	0
56	30-34	2	0	no growth		.		9	0		0	0	0	0	0	0
57	65-69	2	0	no growth		.		8	2		0	0	0	0	0	0
58	50-54	2	1	no growth		.		6	0		0	0	0	0	0	0
59	55-59	1	1	>10^5	E. coli	0		4	1	ecoli	3	9999	92	9998	50	1
60	18-24	2	0	>10^5	E. coli	0		5	1	ecoli	3	9999	172	9998	50	1
61	45-49	2	0	no growth		.		7	3		0	0	0	0	0	0
62	60-64	2	0	no growth		.		9	0		0	0	0	0	0	0
63	25-29	2	0	no growth		.		6	0		0	0	0	0	0	0
64	18-24	1	0	no growth		.		7	0		0	0	0	0	0	0
65	45-49	1	1	>10^5	E. coli	0		5	1	ecoli	3	9999	82	9998	50	1
66	35-39	2	0	>10^5	E. coli	0		5	1	ecoli	3	9999	107	9998	50	1
67	65-69	2	0	10^3 -10^4	E. coli	0		3	0		0	9	0	5	0	1
68	30-34	1	0	no growth		.		2	0		0	0	0	0	0	0
69	18-24	2	1	no growth		.		2	3		0	0	0	0	0	0
70	25-29	2	1	no growth		.		4	0		0	0	0	0	0	0
71	60-64	1	0	no growth		.		2	0		0	0	0	0	0	0
72	40-44	1	0	no growth		.		2	0		0	0	0	0	0	0
73	18-24	2	9	>10^5	Proteus, Providencia, Morganella	0		4	1	proteus	3	9999	9999	9998	9998	1
74	40-44	2	1	no growth		.		1	2		0	0	0	0	0	0
75	55-59	1	1	10^4 - 10^5	Enterococcus spp	.		1	1	enterococci	0	0	0	0	0	0
76	45-49	1	0	no growth		.		1	2		0	0	0	0	0	0
77	45-49	2	1	no growth		.		1	2		0	0	0	0	0	0
78	25-29	2	9	contamination		.		1	3			0	0	0	0	0
79	40-44	2	0	no growth		.		2	0		0	0	0	0	0	0
80	65-69	2	9	>10^5	E. coli	0		2	0		0	999	9	250	5	1
81	45-49	2	1	>10^5	Enterococcus spp	.		1	1	enterococci	0	0	0	0	0	0
82	45-49	2	1	10^3 -10^4	E. coli	0		1	3		0	0	0	0	0	0
83	30-34	2	0	no growth		.		3	0		0	0	0	0	0	0
84	35-39	2	0	no growth		.		1	3		0	0	0	0	0	0
85	35-39	2	1	no growth		.		1	2		0	0	0	0	0	0
86	18-24	2	9	>10^5	E. coli	0		3	1	ecoli	3	1840	2	250	5	1
87	25-29	1	0	no growth		.		2	0		0	0	0	0	0	0
88	30-34	2	1	no growth		.		4	0		0	0	0	0	0	0
89	40-44	1	1	no growth		.		3	2		0	0	0	0	0	0
90	18-24	2	0	no growth		.		2	3		0	0	0	0	0	0
91	30-34	2	0	no growth		.		3	0		0	0	0	0	0	0
92	25-29	2	0	no growth		.		4	0		0	0	0	0	0	0
93	40-44	2	1	no growth		.		2	2		0	0	0	0	0	0
94	18-24	2	0	>10^5	Proteus, Providencia, Morganella	0		1	1	proteus	3	9999	1	9998	5	1
95	65-69	2	1	>10^5	E. coli	0	present	2	1	ecoli	3	9999	78	9998	50	1
96	18-24	2	9	no growth		.		2	0		0	0	0	0	0	0
97	18-24	2	0	no growth		.		2	2		0	0	0	0	0	0
98	25-29	2	0	no growth		.		2	3		0	0	0	0	0	0
99	35-39	2	0	no growth		.		2	1	enterococci	0	0	0	0	0	0
100	55-59	1	1	no growth		.		1	0		0	0	0	0	0	0
101	30-34	2	0	>10^5	E. coli	0		1	1	ecoli	3	1840	3	250	5	1
102	30-34	2	0	no growth		.		1	0		0	0	0	0	0	0
103	30-34	1	0	no growth		.		7	0		0	0	0	0	0	0
104	25-29	2	1	>10^5	E. coli	1	present		1	ecoli	3	9999	39	9998	5	1
105	50-54	1	1	no growth		.			0		0	0	0	0	0	0
106	65-69	1	0	10^4 - 10^5	Coliforms	0		5	1	coliforms	3	284	0	250	0	1
107	25-29	1	0	no growth		.		2	0		0	0	0	0	0	0
108	25-29	2	0	no growth		.			0		0	0	0	0	0	0
109	35-39	2	0	no growth		.		5	1	enterococci	0	0	0	0	0	0
110	35-39	2	1	no growth		.		9	1	enterococci	0	0	0	0	0	0
111	40-44	2	1	contamination		.		4	2			0	0	0	0	0
112	50-54	1	1	no growth		.		5	2		0	0	0	0	0	0
113	75-79	1	0	no growth		.		2	2		0	1	0	0	0	0
114	50-54	2	1	>10^5	E. coli	0		8	1	ecoli	3	9999	37	9998	5	1
115	18-24	1	0	no growth		.		7	2		0	0	0	0	0	0
116	30-34	2	0	no growth		.		7	2		0	0	0	0	0	0
117	30-34	2	0	no growth		.		9	0		0	0	0	0	0	0
118	35-39	1	1	no growth		.		2	0		0	0	0	0	0	0
119	60-64	1	0	10^3 -10^4	E. coli	0		1	1	ecoli	2	5	0	5	0	1
120	55-59	1	1	contamination		.		2	2			0	0	0	0	0
121	50-54	2	1	no growth		.		3	0		0	0	0	0	0	0
122	35-39	2	0	no growth		.		2	3		0	0	0	0	0	0
123	35-39	2	1	no growth		.		13	0		0	0	0	0	0	0
124	45-49	1	0	no growth		.			0		0	0	0	0	0	0
125	40-44	2	0	no growth		.		3	0		0	0	0	0	0	0
126	50-54	1	1	no growth		.		1	3		0	0	0	0	0	0
127	50-54	2	1	no growth		.		1	2		0	0	0	0	0	0
128	65-69	1	0	no growth		.		2	0		0	0	0	0	0	0
129	50-54	1	1	no growth		.		3	0		0	0	0	0	0	0
130	30-34	2	1	no growth		.		3	2		0	0	0	0	0	0
131	30-34	2	0	10^4 - 10^5	Enterococcus spp	.		1	1	enterococci	0	0	0	0	0	0
132	55-59	2	1	no growth		.		1	2		0	0	0	0	0	0
133	50-54	1	1	no growth		.		1	0		0	0	0	0	0	0
134	45-49	2	1	10^3 -10^4	E. coli	1		3	3		0	5	0	5	0	1
135	18-24	2	1	no growth		.		1	2		0	0	0	0	0	0
136	45-49	1	1	>10^5	E. coli	0		1	1	ecoli	2	180	0	50	0	1
137	35-39	2	1	10^3 -10^4	E. coli	0		3	1	ecoli	1	4	0	0	0	0
138	55-59	1	1	no growth		.		1	2		0	0	0	0	0	0
139	50-54	1	1	no growth		.		2	0		0	0	0	0	0	0
140	25-29	2	1	no growth		.		3	2		0	0	0	0	0	0
141	45-49	2	1	no growth		.		3	2		0	0	0	0	0	0
142	50-54	1	1	no growth		.		1	0		0	0	0	0	0	0
143	25-29	2	0	no growth		.		1	3		0	0	0	0	0	0
144	30-34	2	0	no growth		.		1	1	enterococci	0	0	0	0	0	0
145	45-49	2	1	no growth		.		1	0		0	0	0	0	0	0
146	30-34	2	0	no growth		.		1	3		0	0	0	0	0	0
147	30-34	1	0	no growth		.		1	0		0	0	0	0	0	0
148	35-39	2	1	>10^5	E. coli	0		4	1	ecoli	3	9999	26	9998	5	1
149	65-69	1	0	no growth		.		2	0		0	0	0	0	0	0
150	55-59	1	1	no growth		.		1	0		0	0	0	0	0	0
151	30-34	2	1	no growth		.		1	0		0	0	0	0	0	0
152	45-49	2	1	10^3 -10^4	Enterococcus spp	.		1	3		0	0	0	0	0	0
153	45-49	1	0	no growth		.		4	0		0	0	0	0	0	0
154	45-49	1	1	no growth		.		4	0		0	0	0	0	0	0
155	50-54	1	1	no growth		.		2	0		0	0	0	0	0	0
156	35-39	2	1	>10^5	E. coli	1	present	2	1	ecoli	3	999	24	250	5	1
157	40-44	2	1	no growth		.		1	3		0	0	0	0	0	0
158	60-64	2	1	no growth		.		1	2		0	0	0	0	0	0
159	18-24	2	1	no growth		.		5	2		0	0	0	0	0	0
160	65-69	1	1	no growth		.		7	0		0	0	0	0	0	0
161	35-39	2	1	no growth		.		1	0		0	0	0	0	0	0
162	25-29	2	9	no growth		.		5	0		0	0	0	0	0	0
163	40-44	1	0	no growth		.		2	0		0	0	0	0	0	0
164	45-49	2	0	no growth		.		1	0		0	0	0	0	0	0
165	75-79	2	1	>10^5	E. coli	1	present	12	1	ecoli	3	9999	149	9998	50	1
166	40-44	1	1	no growth		.		3	0		0	0	0	0	0	0
167	18-24	2	0	no growth		.		2	1	enterococci	0	0	0	0	0	0
168	18-24	1	0	10^4 - 10^5	Enterococcus spp	.		5	1	enterococci	0	9999	0	9998	0	1
169	35-39	2	0	no growth		.		1	0		0	0	0	0	0	0
170	18-24	1	0	no growth		.		11	0		0	0	0	0	0	0
171	50-54	2	1	no growth		.		2	0		0	0	0	0	0	0
172	35-39	2	0	no growth		.		1	0		0	0	0	0	0	0
173	50-54	1	1	no growth		.		1	0		0	0	0	0	0	0
174	50-54	1	1	no growth		.		1	0		0	0	0	0	0	0
175	55-59	1	1	no growth		.		6	0		0	0	0	0	0	0
176	25-29	2	1	no growth		.		8	0		0	0	0	0	0	0
177	55-59	1	1	no growth		.		1	0		0	0	0	0	0	0
178	50-54	2	1	no growth		.		1	3		0	0	0	0	0	0
179	60-64	2	1	no growth		.		2	0		0	0	0	0	0	0
180	18-24	1	0	no growth		.		1	0		0	0	0	0	0	0
181	45-49	2	1	no growth		.		1	0		0	1	0	0	0	0
182	35-39	2	0	no growth		.		1	0		0	0	0	0	0	0
183	35-39	2	0	no growth		.		3	0		0	0	0	0	0	0
184	50-54	2	0	no growth		.		1	2		0	0	0	0	0	0
185	50-54	2	1	10^4 - 10^5	E. coli	0		1	1	ecoli	1	5	0	5	0	1
186	30-34	2	1	10^4 - 10^5	Coliforms	0		2	2		0	120	0	50	0	1
187	45-49	2	1	no growth		.		1	3		0	2	0	0	0	0
188	50-54	1	1	no growth		.		1	0		0	0	0	0	0	0
189	18-24	2	0	no growth		.		1	0		0	0	0	0	0	0
190	35-39	2	0	no growth		.		2	2		0	0	0	0	0	0
191	55-59	2	1	no growth		.		1	3		0	1	0	0	0	0
192	50-54	1	1	no growth		.		1	0		0	0	0	0	0	0
193	75-79	1	9	>10^5	Coliforms	0		3	1	coliforms	3	9999	59	9998	50	1
194	60-64	1	1	no growth		.		4	0		0	0	0	0	0	0
195	45-49	2	1	no growth		.		3	3		0	0	0	0	0	0
196	50-54	1	0	no growth		.		2	0		0	0	0	0	0	0
197	40-44	2	1	>10^5	E. coli	0		5	1	ecoli	3	999	11	250	5	1
198	30-34	2	1	no growth		.		2	2		0	0	0	0	0	0
199	18-24	2	0	no growth		.		2	3		0	0	0	0	0	0
200	50-54	1	1	no growth		.		5	0		0	0	0	0	0	0
201	55-59	1	1	no growth		.		5	0		0	0	0	0	0	0
202	45-49	2	1	no growth		.		2	0		0	0	0	0	0	0
203	50-54	1	1	no growth		.		1	0		0	0	0	0	0	0
204	18-24	2	0	no growth		.		3	3		0	0	0	0	0	0
205	55-59	1	1	no growth		.		3	0		0	0	0	0	0	0
206	50-54	1	1	>10^5	E. coli	1	present	1	1	ecoli	3	9999	43	9998	5	1
207	50-54	2	1	no growth		.		1	3		0	0	0	0	0	0
208	18-24	1	0	no growth		.		7	0		0	0	0	0	0	0
209	45-49	1	0	no growth		.		1	0		0	0	0	0	0	0
210	55-59	2	1	>10^5	E. coli	0		1	1	ecoli	3	9999	400	9998	250	1
211	60-64	2	1	no growth		.		1	0		0	0	0	0	0	0
212	30-34	1	0	no growth		.		1	0		0	0	0	0	0	0
213	45-49	2	1	no growth		.		6	1	ecoli	1	4	0	0	0	0
214	18-24	1	0	no growth		.		10	0		0	0	0	0	0	0
215	45-49	1	1	no growth		.		1	0		0	0	0	0	0	0
216	30-34	1	0	no growth		.		6	1	enterococci	0	0	0	0	0	0
217	40-44	2	0	10^4 - 10^5	Enterococcus spp	.		1	0		0	0	0	0	0	0
218	25-29	2	0	no growth		.		3	3		0	0	0	0	0	0
219	18-24	1	9	no growth		.		1	0		0	0	0	0	0	0
220	30-34	1	0	no growth		.		2	0		0	0	0	0	0	0
221	25-29	2	1	no growth		.		2	2		0	3	0	0	0	0
222	18-24	2	0	contamination		.		1	1	enterococci		0	0	0	0	0
223	18-24	2	0	>10^5	E. coli	0		1	1	ecoli	3	999	41	250	5	1
224	18-24	1	1	no growth		.		2	0		0	0	0	0	0	0
225	25-29	2	1	>10^5	E. coli	0		2	1	ecoli	3	9999	41	9998	5	1
226	40-44	2	1	10^3 -10^4	Enterococcus spp	.		1	1	enterococci	0	0	0	0	0	0
227	18-24	2	9	10^4 - 10^5	E. coli	1	present	1	1	ecoli	3	999	7	250	5	1
228	18-24	2	0	no growth		.		1	2		0	0	0	0	0	0
229	45-49	2	0	no growth		.		1	0		0	0	0	0	0	0
230	90-95	1	9	10^3 -10^4	E. coli	1	present	1	1	ecoli	1	0	0	0	0	0
231	65-69	1	0	no growth		.		2	0		0	0	0	0	0	0
232	18-24	1	0	no growth		.		2	2		0	0	0	0	0	0
233	25-29	1	0	no growth		.		4	0		0	0	0	0	0	0
234	40-44	2	1	no growth		.		3	0		0	0	0	0	0	0
235	45-49	2	1	no growth		.		1	2		0	0	0	0	0	0
236	25-29	2	0	10^3 -10^4	E. coli	1	present	1	1	ecoli	1	23	0	5	0	1
237	70-74	1	1	>10^5	E. coli	1	present	1	1	ecoli	3	9999	52	9998	50	1
238	25-29	2	0	no growth		.		2	2		0	0	0	0	0	0
239	40-44	2	1	no growth		.		3	1	enterococci	0	0	0	0	0	0
240	65-69	2	0	no growth		.		1	2		0	0	0	0	0	0
241	18-24	2	0	no growth		.		2	2		0	0	0	0	0	0
242	25-29	1	0	no growth		.		1	0		0	0	0	0	0	0
243	25-29	2	0	>10^5	E. coli	0		2	1	ecoli	3	999	1	250	5	1
244	25-29	1	0	>10^5	E. coli	0		3	1	ecoli	3	999	18	250	5	1
245	40-44	1	0	no growth		.		3	0		0	0	0	0	0	0
246	18-24	2	0	no growth		.		3	1	enterococci	0	0	0	0	0	0
247	25-29	2	0	no growth		.		2	0		0	0	0	0	0	0
248	40-44	2	1	no growth		.		2	3		0	0	0	0	0	0
249	35-39	2	1	no growth		.		2	0		0	0	0	0	0	0
250	18-24	2	9	no growth		.		6	3		0	0	0	0	0	0
251	35-39	2	0	no growth		.		2	2		0	1	0	0	0	0
252	30-34	1	0	no growth		.		1	2		0	0	0	0	0	0
253	45-49	1	0	no growth		.		2	0		0	0	0	0	0	0
254	18-24	2	0	10^3 -10^4	Enterococcus spp	.		3	1	enterococci	0	0	0	0	0	0
255	65-69	2	0	no growth		.		4	2		0	0	0	0	0	0
256	30-34	2	0	no growth		.		5	0		0	0	0	0	0	0
257	18-24	2	0	no growth		.		3	0		0	0	0	0	0	0
258	25-29	2	0	>10^5	E. coli	0		7	1	ecoli	3	9999	104	9998	50	1
259	35-39	2	0	no growth		.		6	0		0	0	0	0	0	0
260	45-49	1	1	no growth		.		4	2		0	0	0	0	0	0
261	35-39	1	0	no growth		.		5	0		0	0	0	0	0	0
262	18-24	2	0	>10^5	E. coli	0		4	1	ecoli	3	9999	82	9998	50	1
263	35-39	1	1	no growth		.		4	0		0	0	0	0	0	0
264	75-79	1	0	>10^5	Coliforms	1	present	1	1	coliforms	3	9999	39	9998	5	1
265	18-24	1	0	no growth		.		1	0		0	0	0	0	0	0
266	35-39	2	0	no growth		.		5	0		0	0	0	0	0	0
267	35-39	1	0	no growth		.		6	0		0	0	0	0	0	0
268	65-69	2	0	>10^5	E. coli	1	present	5	1	ecoli	3	9999	17	9998	5	1
269	30-34	2	1	10^4 - 10^5	E. coli	0		4	1	ecoli	3	65	0	50	0	1
270	25-29	2	1	no growth		.		2	2		0	0	0	0	0	0
271	75-79	1	0	no growth		.		2	0		0	0	0	0	0	0
272	30-34	2	0	no growth		.		1	3		0	0	0	0	0	0
273	35-39	1	0	no growth		.		1	1	enterococci	0	0	0	0	0	0
274	25-29	2	0	>10^5	E. coli	0		3	1	ecoli	3	9999	10	9998	5	1
275	18-24	2	0	contamination		.		2	2			0	0	0	0	0
276	25-29	2	0	contamination		.		5	3			0	0	0	0	0
277	40-44	1	1	>10^5	E. coli	0		2	1	ecoli	3	9999	12	9998	5	1
278	30-34	2	1	10^3 -10^4	E. coli	0		1	2		0	10	2	5	5	1
279	25-29	2	0	no growth		.		3	2		0	0	0	0	0	0
280	45-49	2	1	10^4 - 10^5	Enterococcus spp	.		2	1	enterococci	0	1	0	0	0	0
281	18-24	2	0	contamination		.		1	3			0	0	0	0	0
282	45-49	2	1	no growth		.		5	0		0	0	0	0	0	0
283	25-29	2	0	no growth		.		1	3		0	0	0	0	0	0
284	45-49	1	1	no growth		.		2	0		0	0	0	0	0	0
285	18-24	2	0	no growth		.		4	0		0	0	0	0	0	0
286	40-44	2	0	>10^5	E. coli	0		3	1	ecoli	3	999	2	250	5	1
287	30-34	2	0	10^3 -10^4	E. coli	1	present	2	1	ecoli	1	220	1	50	5	1
288	40-44	2	1	no growth		.		7	1	ecoli	1	0	0	0	0	0
289	40-44	2	1	contamination		.		5	3			0	0	0	0	0
290	30-34	2	1	no growth		.		3	2		0	0	0	0	0	0
291	40-44	2	1	>10^5	Enterococcus spp	.		1	1	enterococci	0	3	0	0	0	0
292	65-69	1	1	>10^5	E. coli	1	present	2	1	ecoli	3	260	49	250	5	1
293	18-24	2	0	contamination		.		4	3			0	0	0	0	0
294	30-34	2	0	no growth		.		3	3		0	0	0	0	0	0
295	45-49	1	1	no growth		.		2	0		0	0	0	0	0	0
296	35-39	2	0	no growth		.		5	2		0	0	0	0	0	0
297	30-34	2	1	no growth		.		1	0		0	0	0	0	0	0
298	18-24	2	0	no growth		.		1	3		0	0	0	0	0	0
299	35-39	1	0	no growth		.		2	0		0	0	0	0	0	0
300	25-29	2	1	no growth		.		2	2		0	0	0	0	0	0
301	18-24	1	0	no growth		.		1	0		0	0	0	0	0	0
302	18-24	1	0	no growth		.		1	0		0	0	0	0	0	0
303	25-29	2	0	10^4 - 10^5	E. coli	0		2	1	ecoli	3	300	0	250	0	1
304	30-34	1	0	no growth		.		2	0		0	0	0	0	0	0
305	40-44	2	1	no growth		.		4	0		0	0	0	0	0	0
306	18-24	2	0	no growth		.		4	0		0	0	0	0	0	0
307	25-29	2	0	no growth		.		5	0		0	0	0	0	0	0
308	30-34	1	0	no growth		.		2	0		0	0	0	0	0	0
309	25-29	2	0	>10^5	E. coli	0		3	1	ecoli	3	999	18	250	5	1
310	18-24	2	0	contamination		.		4	3			0	0	0	0	0
311	60-64	1	1	no growth		.		4	0		0	0	0	0	0	0
312	45-49	2	9	no growth		.		6	2		0	0	0	0	0	0
313	25-29	2	0	no growth		.		6	2		0	0	0	0	0	0
314	25-29	2	0	no growth		.		6	1	enterococci	0	0	0	0	0	0
315	60-64	1	1	no growth		.		1	1	enterococci	0	0	0	0	0	0
316	75-79	1	0	no growth		.		2	0		0	0	0	0	0	0
317	40-44	2	0	contamination		.		5	2			0	0	0	0	0
318	25-29	2	0	no growth		.		3	1	ecoli	1	3	0	0	0	0
319	45-49	2	1	no growth		.		3	0		0	0	0	0	0	0
320	50-54	2	0	>10^5	E. coli	0		2	1	ecoli	3	1600	0	250	0	1
321	50-54	2	1	10^4 - 10^5	E. coli	0		1	2		0	100	0	50	0	1
322	35-39	2	1	no growth		.		1	3		0	0	0	0	0	0
323	40-44	2	0	no growth		.		1	2		0	0	0	0	0	0
324	40-44	2	1	no growth		.		1	0		0	0	0	0	0	0
325	45-49	2	0	10^3 -10^4	S. aureus	.		1	1	saur	0	0	0	0	0	0
326	35-39	2	0	no growth		.		4	3		0	0	0	0	0	0
327	35-39	2	0	no growth		.		4	0		0	0	0	0	0	0
328	35-39	2	1	no growth		.		4	0		0	0	0	0	0	0
329	45-49	2	0	no growth		.		2	1	enterococci	0	0	0	0	0	0
330	30-34	1	1	no growth		.		3	0		0	0	0	0	0	0
331	50-54	1	1	>10^5	E. coli	0		4	0		0	1040	1	250	5	1
332	45-49	2	1	no growth		.		1	2		0	0	0	0	0	0
333	40-44	1	1	no growth		.		2	0		0	0	0	0	0	0
334	30-34	2	0	10^4 - 10^5	E. coli	0		1	1	ecoli	1	440	0	250	0	1
335	40-44	2	1	no growth		.		1	0		0	0	0	0	0	0
336	55-59	2	1	no growth		.		2	0		0	0	0	0	0	0
337	70-74	2	0	contamination		.		4	3			2	0	0	0	0
338	50-54	1	1	no growth		.		1	0		0	0	0	0	0	0
339	40-44	2	1	no growth		.		3	1	enterococci	0	0	0	0	0	0
340	40-44	1	1	no growth		.		1	0		0	0	0	0	0	0
341	45-49	2	1	10^4 - 10^5	E. coli	1	present	4	1	ecoli	3	71	0	50	0	1
342	75-79	1	9	>10^5	E. coli	1	present	1	1	ecoli	3	999	2	250	5	1
343	30-34	2	1	no growth		.		2	0		0	0	0	0	0	0
344	35-39	1	0	no growth		.		1	0		0	0	0	0	0	0
345	35-39	2	1	no growth		.		1	2		0	0	0	0	0	0
346	35-39	2	0	contamination		.		1	1	enterococci		0	0	0	0	0
347	25-29	2	9	no growth		.		2	3		0	0	0	0	0	0
348	65-69	1	0	no growth		.		5	0		0	0	0	0	0	0
349	60-64	2	0	no growth		.		5	3		0	0	0	0	0	0
350	70-74	2	0	no growth		.		6	0		0	0	0	0	0	0
351	80-85	1	0	no growth		.		1	0		0	0	0	0	0	0
352	55-59	1	9	no growth		.		1	1	ecoli	3	2	0	0	0	0
353	30-34	2	0	no growth		.		1	3		0	0	0	0	0	0
354	70-74	1	0	>10^5	Coliforms	.		1	1	coliforms	3	9999	240	9998	50	1
355	25-29	1	0	no growth		.		1	0		0	0	0	0	0	0
356	75-79	2	9	no growth		.		3	0		0	0	0	0	0	0
357	18-24	2	0	>10^5	E. coli	0		3	1	ecoli	3	9999	138	9998	50	1
358	40-44	2	0	no growth		.		2	3		0	0	0	0	0	0
359	45-49	2	0	no growth		.		2	1	enterococci	0	0	0	0	0	0
360	80-84	1	0	no growth		.		6	0		0	0	0	0	0	0
361	18-24	2	0	no growth		.		4	2		0	0	0	0	0	0
362	18-24	2	0	>10^5	S. aureus	.		2	1	saur	0	0	0	0	0	0
363	18-24	1	0	no growth		.		1	2		0	0	0	0	0	0
364	25-29	1	0	no growth		.		3	0		0	0	0	0	0	0
365	40-44	1	0	no growth		.		1	0		0	0	0	0	0	0
366	35-39	2	0	no growth		.		1	3		0	0	0	0	0	0
367	40-44	2	1	>10^5	E. coli	0		2	1	ecoli	3	9999	15	9998	5	1
368	18-24	2	0	no growth		.		5	3		0	0	0	0	0	0
369	18-24	2	0	no growth		.		1	0		0	0	0	0	0	0
370	40-44	2	0	no growth		.		2	0		0	0	0	0	0	0
371	45-49	1	0	>10^5	Coliforms	1	absent	7	1	coliforms	3	108	0	50	0	1
372	25-29	1	0	no growth		.		3	0		0	0	0	0	0	0
373	30-34	1	0	no growth		.		1	0		0	0	0	0	0	0
374	18-24	2	0	>10^5	E. coli	0		1	1	ecoli	3	20	0	5	0	1
375	35-39	2	1	>10^5	E. coli	0		2	1	ecoli	3	9999	52	9998	50	1
376	18-24	2	0	>10^5	E. coli	0		2	1	ecoli	3	9999	300	9998	250	1
377	35-39	2	1	no growth		.		1	3		0	0	0	0	0	0
378	35-39	2	0	10^3 -10^4	Coliforms	1	absent		1	coliforms	1	7	0	5	0	1
379	30-34	1	0	no growth		.		1	0		0	0	0	0	0	0
380	50-54	2	0	no growth		.		1	0		0	0	0	0	0	0
381	18-24	1	0	no growth		.			0		0	0	0	0	0	0
382	35-39	1	0	no growth		.		2	0		0	0	0	0	0	0
383	40-44	1	0	no growth		.		4	0		0	0	0	0	0	0
384	60-64	2	0	>10^5	E. coli	0		4	1	ecoli	3	9999	22	9998	5	1
385	45-49	2	1	>10^5	E. coli	1	present	2	1	ecoli	3	800	12	250	5	1
386	60-64	2	0	10^4 - 10^5	E. coli	0		2	1	ecoli	1	0	0	0	0	0
387	40-44	2	0	no growth		.		1	2		0	0	0	0	0	0
388	40-44	2	0	no growth		1		1	1	ecoli	3	0	0	0	0	0
389	35-39	2	1	no growth		.		1	2		0	0	0	0	0	0
390	50-54	1	1	no growth		.		4	2		0	0	0	0	0	0
391	18-24	2	0	no growth		.		2	0		0	0	0	0	0	0
392	25-29	1	9	no growth		.		2	0		0	0	0	0	0	0
393	50-54	2	1	no growth		.		1	0		0	0	0	0	0	0
394	50-54	2	1	no growth		.		1	1	enterococci	0	0	0	0	0	0
395	35-39	2	0	no growth		.		1	0		0	0	0	0	0	0
396	25-29	2	0	no growth		.		2	0		0	0	0	0	0	0
397	30-34	1	0	no growth		.		2	0		0	0	0	0	0	0
398	18-24	2	1	no growth		.		1	0		0	0	0	0	0	0
399	35-39	2	0	contamination		.		1	3			16	1	5	5	1
400	55-59	2	0	no growth		.		3	0		0	0	0	0	0	0
401	35-39	2	1	no growth		.		3	2		0	0	0	0	0	0
402	30-34	2	0	no growth		.		4	0		0	0	0	0	0	0
403	18-24	2	0	>10^5	E. coli	0		2	1	ecoli	3	9999	180	9998	50	1
404	80-84	2	0	no growth		.		2	2		0	0	0	0	0	0
405	40-44	2	0	no growth		.		1	1	ecoli	1	0	0	0	0	0
406	30-34	2	1	no growth		.		4	0		0	0	0	0	0	0
407	40-44	2	1	>10^5	Coliforms	.		4	1	coliforms	3	9999	19	9998	5	1
408	35-39	2	0	no growth		.		1	0		0	1	0	0	0	0
409	25-29	1	0	no growth		.		3	0		0	0	0	0	0	0
410	25-29	1	0	no growth		.		2	0		0	0	0	0	0	0
411	30-34	1	0	no growth		.		4	3		0	0	0	0	0	0
412	30-34	2	1	>10^5	E. coli	0		12	1	ecoli	3	9999	73	9998	50	1
413	25-29	1	0	no growth		.		3	0		0	0	0	0	0	0
414	40-44	1	0	>10^5	E. coli	0		2	1	ecoli	3	9999	70	9998	50	1
415	18-24	1	0	no growth		.		1	0		0	0	0	0	0	0
416	18-24	2	0	no growth		.		1	2		0	0	0	0	0	0
417	30-34	1	0	no growth		.		3	0		0	0	0	0	0	0
418	40-44	2	0	no growth		.		2	0		0	0	0	0	0	0
419	65-69	1	1	no growth		.		1	0		0	0	0	0	0	0
420	25-29	2	0	>10^5	E. coli	0		1	1	ecoli	3	9999	123	9998	50	1
421	25-29	2	0	>10^5	Enterococcus spp	.		1	3		0	1	0	0	0	0
422	18-24	1	0	no growth		.		11	0		0	0	0	0	0	0
423	18-24	2	0	>10^5	E. coli	0		2	1	ecoli	3	9999	32	9998	5	1
424	18-24	2	1	no growth		.		6	0		0	0	0	0	0	0
425	45-49	2	0	no growth		.		1	3		0	1	0	0	0	0
426	30-34	1	0	no growth		.		2	2		0	0	0	0	0	0
427	35-39	1	0	no growth		.		3	2		0	0	0	0	0	0
428	30-34	2	0	>10^5	E. coli	1	present	2	1	ecoli	3	9	0	5	0	1
429	40-44	2	0	10^4 - 10^5	Enterococcus spp	.		1	1	enterococci	0	0	0	0	0	0
430	30-34	1	0	no growth		.		1	2		0	0	0	0	0	0
431	30-34	2	0	no growth		.		6	0		0	0	0	0	0	0
